# Supplementary material for: Influence of Electrolyte on the Electrode/Electrolyte Interface Formation on InSb Electrode in Mg-Ion Batteries
Source: Molecules. 2021 Sep 21;26(18):5721. doi: 10.3390/molecules26185721 (PMC8472600; doi:10.3390/molecules26185721)
Supplement: Supplementary file 1 [file molecules-26-05721-s001.zip]

Archive with 1 entries (1 files):
- molecules-1365072-supplementary.pdf
